# Supplementary material for: Synthesis of photoresponsive and photoemissive ultrathin 2D nanosheets of In2S3 achieved through a new single source molecular precursor
Source: RSC Adv. 2022 Sep 27;12(42):27292–9. doi: 10.1039/d2ra05000e (PMC9513690; doi:10.1039/d2ra05000e)
Supplement: RA-012-D2RA05000E-s002 [file RA-012-D2RA05000E-s002.cif]

# Electronic Supplementary Material (ESI) for RSC Advances.
# This journal is © The Royal Society of Chemistry 2022

####################################################################### 
# 
# This file contains crystal structure data downloaded from the 
# Cambridge Structural Database (CSD) hosted by the Cambridge 
# Crystallographic Data Centre (CCDC).
# 
# Full information about CCDC data access policies and citation 
# guidelines are available at http://www.ccdc.cam.ac.uk/access/V1 
# 
# Audit and citation data items may have been added by the CCDC. 
# Please retain this information to preserve the provenance of 
# this file and to allow appropriate attribution of the data. 
# 
#######################################################################

data_shelx
_database_code_depnum_ccdc_archive 'CCDC 2192888'
loop_
_audit_author_name
_audit_author_address
'Amey P. Wadawale'
;Bhabha Atomic Research Centre
India
;
_audit_update_record             
;
2022-07-27 deposited with the CCDC.	2022-08-31 downloaded from the CCDC.
;

_audit_creation_method           SHELXL-2017/1
_shelx_SHELXL_version_number     2017/1
_chemical_name_systematic        ?
_chemical_name_common            ?
_chemical_melting_point          ?
_chemical_formula_moiety         ?
_chemical_formula_sum            'C10 H24 Cl In N2 S2'
_chemical_formula_weight         386.70

loop_
_atom_type_symbol
_atom_type_description
_atom_type_scat_dispersion_real
_atom_type_scat_dispersion_imag
_atom_type_scat_source
C C 0.0181 0.0091 'International Tables Vol C Tables 4.2.6.8 and 6.1.1.4'
H H 0.0000 0.0000 'International Tables Vol C Tables 4.2.6.8 and 6.1.1.4'
N N 0.0311 0.0180 'International Tables Vol C Tables 4.2.6.8 and 6.1.1.4'
S S 0.3331 0.5567 'International Tables Vol C Tables 4.2.6.8 and 6.1.1.4'
Cl Cl 0.3639 0.7018 'International Tables Vol C Tables 4.2.6.8 and 6.1.1.4'
In In 0.0822 5.0449 'International Tables Vol C Tables 4.2.6.8 and 6.1.1.4'

_space_group_crystal_system      monoclinic
_space_group_IT_number           14
_space_group_name_H-M_alt        'P 21/c'
_space_group_name_Hall           '-P 2ybc'

_shelx_space_group_comment       
;
The symmetry employed for this shelxl refinement is uniquely defined
by the following loop, which should always be used as a source of
symmetry information in preference to the above space-group names.
They are only intended as comments.
;

loop_
_space_group_symop_operation_xyz
'x, y, z'
'-x, y+1/2, -z+1/2'
'-x, -y, -z'
'x, -y-1/2, z-1/2'

_cell_length_a                   10.6094(6)
_cell_length_b                   12.8828(7)
_cell_length_c                   11.8236(6)
_cell_angle_alpha                90
_cell_angle_beta                 98.915(4)
_cell_angle_gamma                90
_cell_volume                     1596.51(15)
_cell_formula_units_Z            4
_cell_measurement_temperature    298(2)
_cell_measurement_reflns_used    4843
_cell_measurement_theta_min      5.1020
_cell_measurement_theta_max      72.3930

_exptl_crystal_description       block
_exptl_crystal_colour            colourless
_exptl_crystal_density_meas      ?
_exptl_crystal_density_method    ?
_exptl_crystal_density_diffrn    1.609
_exptl_crystal_F_000             784
_exptl_transmission_factor_min   ?
_exptl_transmission_factor_max   ?
_exptl_crystal_size_max          0.100
_exptl_crystal_size_mid          0.050
_exptl_crystal_size_min          0.050
_exptl_absorpt_coefficient_mu    15.644
_shelx_estimated_absorpt_T_min   0.304
_shelx_estimated_absorpt_T_max   0.508
_exptl_absorpt_correction_T_min  0.49034
_exptl_absorpt_correction_T_max  1.00000
_exptl_absorpt_correction_type   multi-scan
_exptl_absorpt_process_details   
;
CrysAlisPro 1.171.40.57a (Rigaku Oxford Diffraction, 2019)
Empirical absorption correction using spherical harmonics,
 implemented in SCALE3 ABSPACK scaling algorithm.
;
_oxdiff_exptl_absorpt_empirical_full_min 0.499
_oxdiff_exptl_absorpt_empirical_full_max 1.901
_oxdiff_exptl_absorpt_empirical_details 
;
Empirical correction (ABSPACK) includes:
- Absorption correction using spherical harmonics
- Frame scaling
;
_diffrn_ambient_temperature      298(2)
_diffrn_source                   'micro-focus sealed X-ray tube'
_diffrn_source_type              'PhotonJet (Cu) X-ray Source'
_diffrn_radiation_probe          x-ray
_diffrn_radiation_type           'Cu K\a'
_diffrn_radiation_wavelength     1.54184
_diffrn_radiation_monochromator  mirror
_diffrn_measurement_device       'four-circle diffractometer'
_diffrn_measurement_device_type  'XtaLAB Synergy, Dualflex, HyPix'
_diffrn_detector                 'Hybrid Pixel Array Detector'
_diffrn_detector_type            HyPix
_diffrn_detector_area_resol_mean 10.0000
_diffrn_reflns_number            24188
_diffrn_reflns_av_unetI/netI     0.0489
_diffrn_reflns_av_R_equivalents  0.0984
_diffrn_reflns_limit_h_min       -13
_diffrn_reflns_limit_h_max       13
_diffrn_reflns_limit_k_min       -16
_diffrn_reflns_limit_k_max       15
_diffrn_reflns_limit_l_min       -14
_diffrn_reflns_limit_l_max       14
_diffrn_reflns_theta_min         4.218
_diffrn_reflns_theta_max         77.580
_diffrn_reflns_theta_full        67.684
_diffrn_measured_fraction_theta_max 0.944
_diffrn_measured_fraction_theta_full 0.994
_diffrn_reflns_Laue_measured_fraction_max 0.944
_diffrn_reflns_Laue_measured_fraction_full 0.994
_diffrn_reflns_point_group_measured_fraction_max 0.944
_diffrn_reflns_point_group_measured_fraction_full 0.994
_diffrn_orient_matrix_type       
'CrysAlisPro convention (1999,Acta A55,543-557)'
_diffrn_orient_matrix_UB_11      0.0403456000
_diffrn_orient_matrix_UB_12      -0.0946005000
_diffrn_orient_matrix_UB_13      -0.0656994000
_diffrn_orient_matrix_UB_21      0.1305834000
_diffrn_orient_matrix_UB_22      -0.0010683000
_diffrn_orient_matrix_UB_23      0.0779546000
_diffrn_orient_matrix_UB_31      -0.0540754000
_diffrn_orient_matrix_UB_32      -0.0731422000
_diffrn_orient_matrix_UB_33      0.0836749000
_diffrn_measurement_details      
;
List of Runs (angles in degrees, time in seconds):

  # Type    Start    End  Width  t~exp~   \w     \q     \k     \f   Frames
#--------------------------------------------------------------------------
  1  \w   -112.00 -28.00   0.50    0.05    --  -47.82 -70.00 114.00  168
  2  \w    -66.00 -31.00   0.50    0.05    --  -47.82  70.00-113.00   70
  3  \w     28.00 108.00   0.50    0.05    --   47.82  70.00-113.00  160
  4  \w    -18.00  68.00   0.50    0.05    --   47.82 -70.00 114.00  172
  5  \w    -87.00 -25.00   0.50    0.07    --  -86.25  70.00-113.00  124
  6  \w   -145.00 -66.00   0.50    0.07    --  -86.25 -70.00 114.00  158
  7  \w     39.00  86.00   0.50    0.07    --  107.74 -70.00 114.00   94
  8  \w     89.00 172.00   0.50    0.07    --  107.74  70.00-113.00  166
  9  \w    -31.00  -4.00   0.50    0.05    --   10.00 113.00  51.95   54
 10  \w     14.00  43.00   0.50    0.05    --   42.00  89.00 -58.30   58
 11  \w     13.00  42.00   0.50    0.05    --   42.00  91.00  50.85   58
 12  \w     16.00  42.00   0.50    0.05    --   42.00  84.00-179.68   52
 13  \w    -27.00  12.00   0.50    0.05    --  -47.82  70.00-113.00   78
 14  \w    100.00 131.00   0.50    0.05    --   58.00  75.00  48.21   62
 15  \w     36.00  88.00   0.50    0.05    --   58.00  75.00  48.21  104
 16  \w     82.00 126.00   0.50    0.05    --   62.00  73.00 173.90   88
 17  \w     41.00  79.00   0.50    0.05    --   62.00  73.00 173.90   76
 18  \w   -159.00 -63.00   0.50    0.07    --  -86.25 -77.00  30.00  192
 19  \w   -159.00 -63.00   0.50    0.07    --  -86.25 -77.00  60.00  192
 20  \w   -157.00 -65.00   0.50    0.07    --  -86.25 -72.00  -2.49  184
 21  \w   -152.00-105.00   0.50    0.07    --  -86.25 -74.00 -80.96   94
 22  \w    -95.00 -65.00   0.50    0.07    --  -86.25 -74.00 -80.96   60
 23  \w   -157.00 -64.00   0.50    0.07    --  -86.25 -75.00-169.73  186
 24  \w   -157.00 -63.00   0.50    0.07    --  -86.25 -80.00-127.60  188
 25  \w   -157.00 -62.00   0.50    0.07    --  -86.25 -80.00-107.06  190
 26  \w   -159.00 -64.00   0.50    0.07    --  -86.25 -76.00 146.57  190
 27  \w   -155.00 -62.00   0.50    0.07    --  -86.25 -80.00 -34.98  186
 28  \w     95.00 178.00   0.50    0.07    --  107.74  37.00  60.00  166
 29  \w     38.00 111.00   0.50    0.07    --  107.74-125.00  30.00  146
 30  \w     36.00 111.00   0.50    0.07    --  107.74-125.00  90.00  150
 31  \w     35.00 106.00   0.50    0.07    --  107.74 -99.00-150.00  142
 32  \w     35.00 106.00   0.50    0.07    --  107.74-125.00   0.00  142
 33  \w     36.00 101.00   0.50    0.07    --  107.74 -99.00 -90.00  130
 34  \w     36.00 106.00   0.50    0.07    --  107.74 -99.00  90.00  140
;
_diffrn_measurement_method       '\w scans'
_diffrn_oxdiff_digest_frames     
;
01c0d5f30ef93969ac331edea0da100c31000361c62
;
_diffrn_oxdiff_digest_hkl        
;
012815bc318f68f353a060b221bcf1dd503856
;
_reflns_number_total             3209
_reflns_number_gt                2511
_reflns_threshold_expression     'I > 2\s(I)'
_reflns_Friedel_coverage         0.000
_reflns_Friedel_fraction_max     .
_reflns_Friedel_fraction_full    .

_reflns_special_details          
;
 Reflections were merged by SHELXL according to the crystal
 class for the calculation of statistics and refinement.
 
 _reflns_Friedel_fraction is defined as the number of unique
 Friedel pairs measured divided by the number that would be
 possible theoretically, ignoring centric projections and
 systematic absences.
;

_computing_data_collection       'CrysAlisPro 1.171.40.57a (Rigaku OD, 2019)'
_computing_cell_refinement       'CrysAlisPro 1.171.40.57a (Rigaku OD, 2019)'
_computing_data_reduction        'CrysAlisPro 1.171.40.57a (Rigaku OD, 2019)'
_computing_structure_solution    'SHELXT 2018/2 (Sheldrick, 2018)'
_computing_structure_refinement  'SHELXL-2017/1 (Sheldrick, 2017)'
_computing_molecular_graphics    ?
_computing_publication_material  ?
_refine_special_details          ?
_refine_ls_structure_factor_coef Fsqd
_refine_ls_matrix_type           full
_refine_ls_weighting_scheme      calc
_refine_ls_weighting_details     
'w=1/[\s^2^(Fo^2^)+(0.0641P)^2^+9.7281P] where P=(Fo^2^+2Fc^2^)/3'
_atom_sites_solution_primary     iterative
_atom_sites_solution_secondary   ?
_atom_sites_solution_hydrogens   geom
_refine_ls_hydrogen_treatment    constr
_refine_ls_extinction_method     none
_refine_ls_extinction_coef       .
_refine_ls_number_reflns         3209
_refine_ls_number_parameters     151
_refine_ls_number_restraints     0
_refine_ls_R_factor_all          0.0724
_refine_ls_R_factor_gt           0.0594
_refine_ls_wR_factor_ref         0.1603
_refine_ls_wR_factor_gt          0.1520
_refine_ls_goodness_of_fit_ref   1.032
_refine_ls_restrained_S_all      1.032
_refine_ls_shift/su_max          0.000
_refine_ls_shift/su_mean         0.000

loop_
_atom_site_label
_atom_site_type_symbol
_atom_site_fract_x
_atom_site_fract_y
_atom_site_fract_z
_atom_site_U_iso_or_equiv
_atom_site_adp_type
_atom_site_occupancy
_atom_site_site_symmetry_order
_atom_site_calc_flag
_atom_site_refinement_flags_posn
_atom_site_refinement_flags_adp
_atom_site_refinement_flags_occupancy
_atom_site_disorder_assembly
_atom_site_disorder_group
In1 In 0.26542(5) 0.47852(4) 0.67793(4) 0.0480(2) Uani 1 1 d . . . . .
S1 S 0.0854(2) 0.40425(18) 0.7532(2) 0.0629(6) Uani 1 1 d . . . . .
Cl1 Cl 0.4596(2) 0.39599(19) 0.7681(2) 0.0717(6) Uani 1 1 d . . . . .
S2 S 0.2932(3) 0.61574(17) 0.5453(2) 0.0775(8) Uani 1 1 d . . . . .
N1 N 0.2645(7) 0.5977(5) 0.8327(6) 0.0529(16) Uani 1 1 d . . . . .
N2 N 0.2389(7) 0.3724(5) 0.5098(6) 0.0562(17) Uani 1 1 d . . . . .
C2 C 0.2273(10) 0.5325(7) 0.9268(7) 0.061(2) Uani 1 1 d . . . . .
H2 H 0.293187 0.479119 0.944665 0.073 Uiso 1 1 calc R U . . .
C4 C 0.1747(11) 0.6818(8) 0.7972(8) 0.076(3) Uani 1 1 d . . . . .
H4A H 0.181012 0.733243 0.856595 0.114 Uiso 1 1 calc R U . . .
H4B H 0.089489 0.654641 0.783351 0.114 Uiso 1 1 calc R U . . .
H4C H 0.194668 0.712942 0.728325 0.114 Uiso 1 1 calc R U . . .
C6 C 0.2793(11) 0.5384(7) 0.4141(8) 0.073(3) Uani 1 1 d . . . . .
H6A H 0.192733 0.545254 0.374053 0.087 Uiso 1 1 calc R U . . .
H6B H 0.335478 0.568377 0.365466 0.087 Uiso 1 1 calc R U . . .
C1 C 0.1026(9) 0.4766(8) 0.8870(8) 0.068(2) Uani 1 1 d . . . . .
H1A H 0.034745 0.527824 0.880259 0.081 Uiso 1 1 calc R U . . .
H1B H 0.088179 0.428754 0.947006 0.081 Uiso 1 1 calc R U . . .
C5 C 0.3932(10) 0.6441(9) 0.8663(10) 0.083(3) Uani 1 1 d . . . . .
H5A H 0.415379 0.683997 0.803766 0.124 Uiso 1 1 calc R U . . .
H5B H 0.454748 0.589727 0.885472 0.124 Uiso 1 1 calc R U . . .
H5C H 0.392560 0.688347 0.931543 0.124 Uiso 1 1 calc R U . . .
C7 C 0.3090(11) 0.4261(8) 0.4271(8) 0.070(2) Uani 1 1 d . . . . .
H7 H 0.399657 0.421777 0.459534 0.084 Uiso 1 1 calc R U . . .
C3 C 0.2199(11) 0.5919(9) 1.0388(8) 0.077(3) Uani 1 1 d . . . . .
H3A H 0.295155 0.633556 1.058348 0.116 Uiso 1 1 calc R U . . .
H3B H 0.213951 0.543274 1.099221 0.116 Uiso 1 1 calc R U . . .
H3C H 0.145971 0.635908 1.028444 0.116 Uiso 1 1 calc R U . . .
C10 C 0.2917(13) 0.2692(7) 0.5341(9) 0.093(4) Uani 1 1 d . . . . .
H10A H 0.270476 0.226076 0.467607 0.140 Uiso 1 1 calc R U . . .
H10B H 0.256580 0.239464 0.596881 0.140 Uiso 1 1 calc R U . . .
H10C H 0.382726 0.273765 0.553773 0.140 Uiso 1 1 calc R U . . .
C9 C 0.1014(10) 0.3620(10) 0.4649(10) 0.086(3) Uani 1 1 d . . . . .
H9A H 0.090809 0.320684 0.396554 0.129 Uiso 1 1 calc R U . . .
H9B H 0.065312 0.429591 0.447670 0.129 Uiso 1 1 calc R U . . .
H9C H 0.058956 0.329100 0.521346 0.129 Uiso 1 1 calc R U . . .
C8 C 0.2966(15) 0.3768(10) 0.3094(9) 0.100(4) Uani 1 1 d . . . . .
H8A H 0.326479 0.306391 0.316681 0.150 Uiso 1 1 calc R U . . .
H8B H 0.346665 0.415166 0.262809 0.150 Uiso 1 1 calc R U . . .
H8C H 0.208711 0.377511 0.274306 0.150 Uiso 1 1 calc R U . . .

loop_
_atom_site_aniso_label
_atom_site_aniso_U_11
_atom_site_aniso_U_22
_atom_site_aniso_U_33
_atom_site_aniso_U_23
_atom_site_aniso_U_13
_atom_site_aniso_U_12
In1 0.0588(3) 0.0339(3) 0.0521(3) 0.0004(2) 0.0114(2) -0.0011(2)
S1 0.0675(13) 0.0532(12) 0.0705(13) -0.0082(10) 0.0184(10) -0.0144(10)
Cl1 0.0646(13) 0.0638(14) 0.0831(15) -0.0002(11) 0.0001(11) 0.0099(11)
S2 0.140(2) 0.0359(11) 0.0623(13) 0.0016(9) 0.0348(14) -0.0088(13)
N1 0.063(4) 0.040(4) 0.057(4) -0.002(3) 0.012(3) -0.004(3)
N2 0.071(4) 0.040(3) 0.057(4) -0.002(3) 0.007(3) 0.002(3)
C2 0.078(6) 0.054(5) 0.051(5) -0.006(4) 0.010(4) -0.002(4)
C4 0.108(8) 0.051(5) 0.068(6) -0.009(4) 0.010(5) 0.017(5)
C6 0.105(8) 0.055(6) 0.063(6) -0.003(4) 0.032(5) -0.007(5)
C1 0.070(6) 0.074(6) 0.065(6) -0.016(5) 0.027(5) -0.016(5)
C5 0.082(7) 0.079(7) 0.094(7) -0.032(6) 0.036(6) -0.037(6)
C7 0.090(7) 0.060(6) 0.064(6) -0.005(4) 0.026(5) -0.005(5)
C3 0.090(7) 0.080(7) 0.062(6) -0.013(5) 0.011(5) -0.012(6)
C10 0.156(11) 0.044(5) 0.074(6) -0.008(5) 0.001(7) 0.031(6)
C9 0.079(7) 0.097(8) 0.082(7) -0.019(6) 0.011(5) -0.012(6)
C8 0.166(13) 0.077(8) 0.064(6) -0.016(6) 0.037(7) -0.018(8)

_geom_special_details            
;
 All esds (except the esd in the dihedral angle between two l.s. planes)
 are estimated using the full covariance matrix.  The cell esds are taken
 into account individually in the estimation of esds in distances, angles
 and torsion angles; correlations between esds in cell parameters are only
 used when they are defined by crystal symmetry.  An approximate (isotropic)
 treatment of cell esds is used for estimating esds involving l.s. planes.
;

loop_
_geom_bond_atom_site_label_1
_geom_bond_atom_site_label_2
_geom_bond_distance
_geom_bond_site_symmetry_2
_geom_bond_publ_flag
In1 N1 2.390(7) . ?
In1 N2 2.392(7) . ?
In1 S2 2.411(2) . ?
In1 Cl1 2.415(2) . ?
In1 S1 2.426(2) . ?
S1 C1 1.821(9) . ?
S2 C6 1.831(10) . ?
N1 C4 1.461(12) . ?
N1 C5 1.486(11) . ?
N1 C2 1.496(11) . ?
N2 C10 1.455(11) . ?
N2 C9 1.479(12) . ?
N2 C7 1.489(12) . ?
C2 C1 1.516(13) . ?
C2 C3 1.542(13) . ?
C6 C7 1.483(13) . ?
C7 C8 1.516(13) . ?

loop_
_geom_angle_atom_site_label_1
_geom_angle_atom_site_label_2
_geom_angle_atom_site_label_3
_geom_angle
_geom_angle_site_symmetry_1
_geom_angle_site_symmetry_3
_geom_angle_publ_flag
N1 In1 N2 171.6(2) . . ?
N1 In1 S2 92.40(17) . . ?
N2 In1 S2 83.64(17) . . ?
N1 In1 Cl1 92.83(18) . . ?
N2 In1 Cl1 95.61(18) . . ?
S2 In1 Cl1 115.35(10) . . ?
N1 In1 S1 82.86(17) . . ?
N2 In1 S1 94.68(18) . . ?
S2 In1 S1 135.26(10) . . ?
Cl1 In1 S1 109.32(9) . . ?
C1 S1 In1 97.9(3) . . ?
C6 S2 In1 98.6(3) . . ?
C4 N1 C5 108.1(8) . . ?
C4 N1 C2 113.2(7) . . ?
C5 N1 C2 111.3(7) . . ?
C4 N1 In1 109.7(5) . . ?
C5 N1 In1 110.5(5) . . ?
C2 N1 In1 104.0(5) . . ?
C10 N2 C9 108.4(9) . . ?
C10 N2 C7 109.8(8) . . ?
C9 N2 C7 111.8(8) . . ?
C10 N2 In1 111.5(6) . . ?
C9 N2 In1 109.4(6) . . ?
C7 N2 In1 105.9(5) . . ?
N1 C2 C1 110.7(7) . . ?
N1 C2 C3 114.5(7) . . ?
C1 C2 C3 110.1(8) . . ?
C7 C6 S2 117.1(7) . . ?
C2 C1 S1 118.5(6) . . ?
C6 C7 N2 113.7(8) . . ?
C6 C7 C8 109.1(9) . . ?
N2 C7 C8 115.3(9) . . ?

_refine_diff_density_max         1.324
_refine_diff_density_min         -0.985
_refine_diff_density_rms         0.136

_shelx_res_file                  
;
TITL gk-5a_a.res in P2(1)/c
    shelx.res
    created by SHELXL-2017/1 at 13:53:35 on 31-May-2022
CELL  1.54184  10.6094  12.8828  11.8236   90.000   98.915   90.000
ZERR     4.00   0.0006   0.0007   0.0006    0.000    0.004    0.000
LATT   1
SYMM  - X, 1/2 + Y, 1/2 - Z
SFAC  C    H    N    S    CL   IN
UNIT  40 96 8 8 4 4
MERG   2
OMIT    -3   5   2
OMIT     3   6   1
OMIT    -3   2   5
OMIT    -3   5   4
OMIT    -6   0   2
OMIT     3   1   4
OMIT    -3   2   6
OMIT     3   6   0
OMIT    -3   4   5
FMAP   2
PLAN   20
SIZE     0.050   0.050   0.100
ACTA
BOND
LIST   4
L.S.  10
TEMP    25.00
WGHT    0.064100    9.728101
FVAR       0.36130
IN1   6    0.265422    0.478518    0.677929    11.00000    0.05876    0.03390 =
         0.05212    0.00040    0.01138   -0.00105
S1    4    0.085375    0.404255    0.753235    11.00000    0.06750    0.05321 =
         0.07047   -0.00820    0.01842   -0.01443
CL1   5    0.459630    0.395988    0.768095    11.00000    0.06465    0.06379 =
         0.08314   -0.00017    0.00011    0.00990
S2    4    0.293172    0.615740    0.545345    11.00000    0.14023    0.03594 =
         0.06234    0.00159    0.03479   -0.00878
N1    3    0.264537    0.597730    0.832660    11.00000    0.06264    0.04007 =
         0.05693   -0.00172    0.01200   -0.00425
N2    3    0.238889    0.372423    0.509850    11.00000    0.07111    0.03953 =
         0.05689   -0.00208    0.00674    0.00241
C2    1    0.227311    0.532508    0.926800    11.00000    0.07844    0.05373 =
         0.05120   -0.00551    0.00994   -0.00238
AFIX  13
H2    2    0.293187    0.479119    0.944665    11.00000   -1.20000
AFIX   0
C4    1    0.174728    0.681850    0.797192    11.00000    0.10837    0.05077 =
         0.06815   -0.00932    0.00956    0.01722
AFIX 137
H4A   2    0.181012    0.733243    0.856595    11.00000   -1.50000
H4B   2    0.089489    0.654641    0.783351    11.00000   -1.50000
H4C   2    0.194668    0.712942    0.728325    11.00000   -1.50000
AFIX   0
C6    1    0.279316    0.538386    0.414084    11.00000    0.10536    0.05519 =
         0.06298   -0.00271    0.03202   -0.00712
AFIX  23
H6A   2    0.192733    0.545254    0.374053    11.00000   -1.20000
H6B   2    0.335478    0.568377    0.365466    11.00000   -1.20000
AFIX   0
C1    1    0.102559    0.476647    0.886999    11.00000    0.07046    0.07371 =
         0.06457   -0.01553    0.02735   -0.01627
AFIX  23
H1A   2    0.034745    0.527824    0.880259    11.00000   -1.20000
H1B   2    0.088179    0.428754    0.947006    11.00000   -1.20000
AFIX   0
C5    1    0.393197    0.644051    0.866342    11.00000    0.08241    0.07850 =
         0.09430   -0.03247    0.03560   -0.03669
AFIX 137
H5A   2    0.415379    0.683997    0.803766    11.00000   -1.50000
H5B   2    0.454748    0.589727    0.885472    11.00000   -1.50000
H5C   2    0.392560    0.688347    0.931543    11.00000   -1.50000
AFIX   0
C7    1    0.309037    0.426116    0.427073    11.00000    0.08996    0.05986 =
         0.06449   -0.00465    0.02624   -0.00533
AFIX  13
H7    2    0.399657    0.421777    0.459534    11.00000   -1.20000
AFIX   0
C3    1    0.219898    0.591915    1.038764    11.00000    0.09019    0.07962 =
         0.06208   -0.01282    0.01073   -0.01217
AFIX 137
H3A   2    0.295155    0.633556    1.058348    11.00000   -1.50000
H3B   2    0.213951    0.543274    1.099221    11.00000   -1.50000
H3C   2    0.145971    0.635908    1.028444    11.00000   -1.50000
AFIX   0
C10   1    0.291653    0.269154    0.534088    11.00000    0.15598    0.04389 =
         0.07381   -0.00776    0.00077    0.03129
AFIX 137
H10A  2    0.270476    0.226076    0.467607    11.00000   -1.50000
H10B  2    0.256580    0.239464    0.596881    11.00000   -1.50000
H10C  2    0.382726    0.273765    0.553773    11.00000   -1.50000
AFIX   0
C9    1    0.101437    0.362039    0.464914    11.00000    0.07885    0.09720 =
         0.08172   -0.01905    0.01093   -0.01196
AFIX 137
H9A   2    0.090809    0.320684    0.396554    11.00000   -1.50000
H9B   2    0.065312    0.429591    0.447670    11.00000   -1.50000
H9C   2    0.058956    0.329100    0.521346    11.00000   -1.50000
AFIX   0
C8    1    0.296580    0.376769    0.309425    11.00000    0.16600    0.07668 =
         0.06438   -0.01631    0.03696   -0.01828
AFIX 137
H8A   2    0.326479    0.306391    0.316681    11.00000   -1.50000
H8B   2    0.346665    0.415166    0.262809    11.00000   -1.50000
H8C   2    0.208711    0.377511    0.274306    11.00000   -1.50000
AFIX   0
HKLF    4


REM  gk-5a_a.res in P2(1)/c
REM R1 =  0.0594 for    2511 Fo > 4sig(Fo)  and  0.0724 for all    3209 data
REM    151 parameters refined using      0 restraints

END

WGHT      0.0642      9.8554

REM Highest difference peak  1.324,  deepest hole -0.985,  1-sigma level  0.136
Q1    1   0.0632  0.5218  0.3213  11.00000  0.05    1.32
Q2    1   0.3925  0.5225  0.3221  11.00000  0.05    1.26
Q3    1   0.2011  0.4435  0.4091  11.00000  0.05    0.75
Q4    1   0.2025  0.5970  0.2447  11.00000  0.05    0.72
Q5    1   0.1336  0.4764  0.6795  11.00000  0.05    0.67
Q6    1   0.1930  0.6054  0.5331  11.00000  0.05    0.59
Q7    1   0.1716  0.4801  0.6590  11.00000  0.05    0.59
Q8    1   0.1995  0.5251  0.3188  11.00000  0.05    0.56
Q9    1   0.4618  0.4704  0.6871  11.00000  0.05    0.53
Q10   1   0.1183  0.3023  0.5395  11.00000  0.05    0.49
Q11   1   0.0852  0.5665  0.6754  11.00000  0.05    0.47
Q12   1   0.4376  0.5682  0.6743  11.00000  0.05    0.45
Q13   1   0.2370  0.4421  0.3272  11.00000  0.05    0.43
Q14   1  -0.0279  0.4839  0.9611  11.00000  0.05    0.42
Q15   1   0.1156  0.3967  0.8774  11.00000  0.05    0.42
Q16   1   0.3074  0.4736  0.9842  11.00000  0.05    0.41
Q17   1   0.2783  0.5897  0.6964  11.00000  0.05    0.40
Q18   1   0.4537  0.4786  0.9213  11.00000  0.05    0.40
Q19   1   0.0743  0.3539  0.2418  11.00000  0.05    0.39
Q20   1   0.3781  0.5317  1.0268  11.00000  0.05    0.38
;
_shelx_res_checksum              95383
